# Supplementary material for: Measuring Mitochondrial Oxygen Tension during Red Blood Cell Transfusion in Chronic Anemia Patients: A Pilot Study
Source: Biomedicines. 2023 Jun 30;11(7):1873. doi: 10.3390/biomedicines11071873 (PMC10376882; doi:10.3390/biomedicines11071873)
Supplement: Supplementary file 1 [file biomedicines-11-01873-s001.zip]

Archive with 1 entries (1 files):
- biomedicines-1934899-supplementary.pdf
